# Supplementary material for: Digital affordances of AI chatbots in nursing education: a systematic review of learning gains and gaps in the evidence
Source: Front Med (Lausanne). 2026 Apr 24;13:1832598. doi: 10.3389/fmed.2026.1832598 (PMC13152810; doi:10.3389/fmed.2026.1832598)
Supplement: Supplementary file 1 [file Table_1.xlsx]

## Sheet: Sheet1
Appendix C:Summary of articles reviewed
No	Citation	First author (year)	Country/region	Chatbot Name	Chatbot Type	Intended user	User perceptions	Topic (general)	Cognitive gains	Behaviral gains	Affective gains	Sample Size	Duration	Interview	Observation	pre-test	pre-questionnaire	Experimental Design
1	Shorey, S., Ang, E., Yap, J., Ng, E. D., Lau, S. T., & Chui, C. K. (2019). A virtual counseling application using artificial intelligence for communication skills training in nursing education: development study. Journal of medical Internet research, 21(10), e14658.	Shefaly Shorey[2019]	Singapore	VCAAI	The voice chatbot was powered by an artificial intelligence (AI) using the natural language processing engine Google Cloud’s Dialogflow.	nursing undergraduates	to hone their communication skills before their clinical postings	Communication Skills Training	will be measured self-perceived self-efficacy	will be measured performance,communication skills abilities	will be measured attitudes	approximately 150 year 2 and year 3 nursing undergraduates.	range from 2 weeks to 3 months	yes	yes	no	no	Mixed methods
2	Han, J. W., Park, J., & Lee, H. (2022). Analysis of the effect of an artificial intelligence chatbot educational program on non-face-to-face classes: a quasi-experimental study. BMC Medical Education, 22(1), 830.	Jeong‑Won Han[2022]	South Korea	LandBot	the natural language processing engine	junior students at the university of nursing	using a chatbot program increased the participants’ interest in education, and it was considered useful by them.	education and training	the EFM knowledge (t=-0.58, p=0.567)Clinical reasoning competency(t=0.75, p=0.455),	self-directed learning(t=2.72, p=0.006)	interest in education(t=2.38, p=0.020),feedback satisfaction(t=1.72,p=0.090)	The participants were 61 junior students from a nursing college located in G province of South Korea. EG30:CG31	(>32min)The experimental group attended both the video and chatbot lectures, whereas the control group only attended the video lectures. A video lecture was approximately 32 min long.Data were collected between November 3 and 16, 2021.	no	no	yes	yes	Quantitative
3	Martín Otero-Agra, PhD a,b, Cristina Jorge-Soto, PhD c,d,⁎, Óscar J. Cosido-Cobos, PhD e,Jorge Blanco-Prieto, MSc f, Cristian Alfaya-Fernández, MSc, PhD b,Enrique García-Ordóñez, PhD, PhD b, Roberto Barcala-Furelos, PhD b,d.Can a voice assistant help bystanders save lives? A feasibility pilot study chatbot in beta version to assist OHCA bystanders	Martín Otero-Agra[2022]	Spain	a chatbot to assist OHCA first responders	uses Voice Recognition Techniques to obtain the user's audio and transforms it into text. Once this transformation is done, it performs a text processing stage that, by means of Machine and Deep Learning algorithms,can understand, and process the corresponding answer.	Twenty-one university graduates or university students naive in basic life support took part in the present pilot trial.	91% of participants were able to perform the entire sequence correctly. All participants checked the safety of the scene and made sure to call 112. 62% place their hands on the correct compression point.	to evaluate the usefulness of a chat bot as an assistant during CPR by laypersons.	N/A	1.A. Results of skills for the OHCA recognition; B. Results of skills for the checking breathing; C. Results of time to start CPR. 2.A. Results of CPR skills values; B. Results of CPR skills by number of participants; C. Results of mean depth and mean rate variables.	N/A	Twenty-one university graduates or university students naive in basic life support	The practical test consisted of a simulated scene of OHCA where participants had to act as a first responders following the guidance of chatbot in September 2021	no	yes	no	no	Quantitative
4	Chang, C. Y., Kuo, S. Y., & Hwang, G. H. (2022). Chatbot-facilitated nursing education. Educational Technology & Society, 25(1), 15-27.	Ching-Yi Chang[2022]	Taiwan(China)	Anatomy Quiz	knowledge-based system	nursing students	The adjusted values of the experimental group and the control group were 4.20 and 2.83 respectively, indicating that the knowledge-based chatbot system could effectively enhance students’ learning satisfaction when compared to conventional teaching.	nursing training	1.Learning achievement was measured by ANCOVA results F(1, 29) =15.08 (p < .001) ,the adjusted values(86.77 and 63.45 ), and the correlation coefficient (η2 =0.342). 2.Critical thinking was measured by ANCOVA results F(1, 29) = 14.06 (p < .001),the adjusted values(3.99 and 2.92), and the correlation coefficient (η2 =0.327).	N/A	Learning satisfaction was measured by ANCOVA results F(1, 29) = 20.66 (p < .001),the adjusted values(4.20 and 2.83), and the correlation coefficient (η2 =0.416).	32 nursing students with an average age of 21	consisted of four lessons of 50 minutes each, with a total of 200 minutes.	no	no	yes	yes	Quantitative
5	Choi, E. P. H., Lee, J. J., Ho, M. H., Kwok, J. Y. Y., & Lok, K. Y. W. (2023). Chatting or cheating? The impacts of ChatGPT and other artificial intelligence language models on nurse education. Nurse Education Today, 125, 105796-105796.	Edmond Pui Hang Choi[2023]	USA	ChatGPT	LLM	nursing students	nurses can use the chatbot to engage in continuous education and training, which is essential for keeping up with the rapidly evolving field of healthcare and nursing.	It is essential that nursing students develop critical thinking and independent thought, as nurses are required to make complex clinical decisions for their clients every day.	N/A	N/A	N/A	N/A	N/A	no	no	no	no	N/A
6	Chow, J. C., Wong, V., Sanders, L., & Li, K. (2023, August). Developing an AI-Assisted Educational Chatbot for Radiotherapy Using the IBM Watson Assistant Platform. In Healthcare (Vol. 11, No. 17, p. 2417). MDPI.	James C. L. Chow[2023]	Canada	RT Bot	IBM Watson Assistant platform on IBM Cloud.the chatbot built on the IBM Watson Assistant platform is AI-assisted and utilizes machine learning capabilities such as NLP	those who may undergo this treatment in the future, or who are generally curious about it.	most users who tested RT Bot are satisfied with its functionality	to enhance public awareness about radiotherapy	70% of respondents perceive the content’s helpfulness, as well as its understandability and reading duration, to be above average.	N/A	N/A	N/A	N/A	no	no	no	no	N/A
7	Hua, H. U., Kaakour, A. H., Rachitskaya, A., Srivastava, S., Sharma, S., & Mammo, D. A. (2023). Evaluation and comparison of ophthalmic scientific abstracts and references by current artificial intelligence chatbots. JAMA ophthalmology, 141(9), 819-824.	Hong-Uyen Hua[2023]	Cleveland .USA	ChatGPT-3.5 and ChatGPT-4	a language-learning model (LLM)–based artificial intel- ligence (AI) chatbot	earlier and updated versions of a popular AI chatbot.	generated contentmust be vetted and verified	To evaluate and compare the quality of ophthalmic scientific abstracts and references generated by earlier and updated versions of a popular AI chatbot.	N/A	N/A	N/A	N/A	N/A	no	no	no	no	N/A
8	Hsu, M. H. (2023). Mastering medical terminology with ChatGPT and Termbot. Health Education Journal, 00178969231197371.	Mei-Hua Hsu[2023]	Taiwan(China)	ChatGPT and Termbot	LINE platform and language model	third-year or fourth-year students at Chang Gung University of Science and Technology and were enrolled in a general nursing programme.	Students appreciated the convenience of using ChatGPT on their mobile phones,enabling them to practise medical terminology anytime and anywhere.	intended to examine whether the utilization of ChatGPT and Termbot enhances students’ understanding of medical terminology.	using ChatGPT or Termbot as a learning assistant can enhance medical terminology learning .In the case of the ChatGPT experimental group, the average pre-test score of 53.7 increased to 82.85 post-test. The Termbot experimental group also demonstrated noteworthy results, with the average pre-test score of 53.2 increasing to 80.25. In the case of the control group, the average pretest score of 54.…	N/A	N/A	60 students were third-year or fourth-year students at Chang Gung University of Science and Technology and were enrolled in a general nursing programme	Following classroom instruction, participants in the experimental group used ChatGPT or Termbot for a minimum of 2 hours per week. We evaluated the impact of ChatGPT and Termbot on academic performance by comparing the results of the three groups after 2 months.	no	no	yes	yes	Quantitative
9	Chen, Y., Lin, Q., Chen, X., Liu, T., Ke, Q., Yang, Q., ... & Ming, W. K. (2023). Need assessment for history-taking instruction program using chatbot for nursing students: A qualitative study using focus group interviews. Digital Health, 9, 20552076231185435.	Yanya Chen[2023]	China	chatbots	natural language processing systems	3-year undergraduate nursing students from a full-time 4-year college; learned the historytaking knowledge as part of the Health Assessment Curriculum; have finished the clinical practice of the Health Assessment Curriculum; and voluntary participation.	Many students valued the importance of feedback, which might help to promote their self-learning.They hoped that they could review or know the missing points and areas through the feedback. Interestingly,while a few students suggested the checklist function at the end of the chatbot-based history-taking instruction program, more students thought that it was useful to provide them interruptions an…	explore the vital components of chatbot-based history taking instruction programs for nursing students through focus group interviews.	Perceptions of chatbot use in history-taking instruction program	1.Limitation of clinical practice for history-taking;2.Need for history-taking instruction program using chatbot	N/A	22 3-year undergraduate nursing students from a full-time 4-year college; learned the historytaking knowledge as part of the Health Assessment Curriculum; have finished the clinical practice of the Health Assessment Curriculum; and voluntary participation.	2 months .April and May 2022	yes	no	no	no	Qualitative
10	Tam, W., Huynh, T., Tang, A., Luong, S., Khatri, Y., & Zhou, W. (2023). Nursing education in the age of artificial intelligence powered Chatbots (AI-Chatbots): Are we ready yet?. Nurse Education Today, 129, 105917.	Wilson Tam[2023]	Singapore	ChatGPT	LLM	nursing students and researchers	N/A	the challenges and implications of artificial intelligence powered chatbot (AI-Chatbots) in nursing education.	N/A	N/A	N/A	N/A	N/A	no	no	no	no	N/A
11	Sáiz-Manzanares, M. C., Marticorena-Sánchez, R., Martín-Antón, L. J., Díez, I. G., & Almeida, L. (2023). Perceived satisfaction of university students with the use of chatbots as a tool for self-regulated learning. Heliyon, 9(1).	María Consuelo Saiz-Manzanares[2023]	Spain	chatbots	Google Cloud’s Dialogflow	university students in Health Sciences	Significant differences were also found in students’ perceived satisfaction with the use of the chatbot, with Master’s students scoring higher, but not with respect to the level of prior knowledge.	to enhance Self-Regulated Learning (SRL—which is understood as students being encouraged by the teachers to reflect on their own knowledge and understanding) in real time and increase the number and type of metacognitive strategies throughout the learning process.	Learning strategies scale ACRA (r) ;The Metacognitive Scale (MS) ;Perceived Prior Knowledge Questionnaire (PPKQ)；Learning outcomes. These were measured on the scale of 0–10 used in the Spanish education system.4.	1.A methodology with OPBL [1] was used in b-Learning teaching environments.2.Heat Map was used to monitor the frequency of participants’ chatbot use.3.Information Processing Support Scale (IPSS)	1.The chatbot was included as a resource in the UBUVirtual platform for each subject.2.Student’s Perceived Satisfaction with the Use of the Chatbot Survey (SPSUCS) adapted by Huang & Chueh；	57 students from Health Sciences, 42 from the third year of the Bachelor’s degree and 15 from the Master’s degree.	7 weeks	yes	no	yes	yes	Mixed methods
12	Chang, C. Y., Hwang, G. J., & Gau, M. L. (2022). Promoting students' learning achievement and self‐efficacy: A mobile chatbot approach for nursing training. British Journal of Educational Technology, 53(1), 171-188.	Ching-Yi Chang[2022]	Taiwan(China)	Disease Manager	NLP technology	nursing students 36 nursing students with an average age of 21 years old from two classes of a nursing school in northern Taiwan.	students generally believed that learning through the mobile chatbot was able to promote their self-efficacy as well as their learning engagement and performance.	integrated a chatbot into prenatal education in the hope of exploring its effects on students' learning achievement, self-efficacy, and learning experience.	The ANCOVA could be carried out; the results of the two groups (see Table 3) showed F (1, 33) = 22.80 (p < 0.001), indicating that the mobile chatbot-based learning approach (Mean = 88.58; SD = 11.02) had better results than the conventional didactic instructional approach (Mean = 60.51; SD = 15.01). The adjusted means of the experimental and control groups were 87.36 and 61.73, respectively, sho…	N/A	The ANCOVA could be performed; the results of the two groups (see Table 4) illustrated F (1, 33) = 34.75 (p < 0.001), implying that the mobile chatbot-based learning approach (Mean = 4.54; SD = 0.53) had better results than the conventional didactic instructional approach (Mean = 3.31; SD = 0.45). The adjusted means of the experimental and control groups were 4.45 and 3.40, respectively, indicati…	36 nursing students with an average age of 21 years old from two classes of a nursing school in northern Taiwan.EG18:CG18	adopted the chatbot to learn and complete the learning sheet in 100 minutes,2-week study,	yes	no	yes	yes	Mixed methods
13	Kaur, A., Singh, S., Chandan, J. S., Robbins, T., & Patel, V. (2021). Qualitative exploration of digital chatbot use in medical education: A pilot study. Digital Health, 7, 20552076211038151.	Anjuli Kaur[2021]	UK	chatbots	simulate a natural dialogue either by audio or text and have the capacity, to perform complex tasks, by interacting with human users, as demonstrated by notable examples such as the Amazon Alexa	Five focus groups, with a total of 16 participants,Medical students from years 1 to 4 and academic medical staff	medical students and their educators believe that there is scope for integrating a chatbot into the medical curriculum and more importantly, its potential contribution to changing or supplementing the way medicine is taught today.	the views of medical students and academic medical staff regarding the suitability and limitations, of a bespoke chatbot tool to support medical education.	N/A	N/A	N/A	16 Medical students from years 1 to 4 and academic medical staff were recruited by AK.	The focus groups lasted between 24 and 36 min and were recorded on an encrypted recording device by AK.	yes	no	no	no	Qualitative
14	Grewal, H., Dhillon, G., Monga, V., Sharma, P., Buddhavarapu, V. S., Sidhu, G., & Kashyap, R. (2023). Radiology Gets Chatty: The ChatGPT Saga Unfolds. Cureus, 15(6).	Harpreet Grewal[2023]	USA	OpenAI's Generative Pre-trained Transformer-4 (GPT-4)	a language-learning model (LLM)–based artificial intel- ligence (AI) chatbot	radiologists	possess significant potential to function as versatile virtual assistants for other healthcare providers	to present an in-depth exploration of the role of GPT-4, an advanced language model, in radiology.	N/A	N/A	N/A	N/A	N/A	no	no	no	no	N/A
15	Mahlknecht, A., Engl, A., Piccoliori, G., & Wiedermann, C. J. (2023). Supporting primary care through symptom checking artificial intelligence: a study of patient and physician attitudes in Italian general practice. BMC Primary Care, 24(1), 174.	Angelika Mahlknecht[2023]	northern Italy (Province of Bolzano)	Symptom checkers	based on AI and the scientific literature data used.	ten general practitioners (GPs) and patients visiting GP offices	Overall, 49.1% of patients and 27.0% of GPs were satisfied or very satisfied with the symptom checker.	aimed to evaluate both patients’ and physicians’ attitudes towards these tools in Italian general practice settings, focusing on their perceived utility, user satisfaction, and potential challenges.	N/A	N/A	N/A	ten general practitioners (GPs) and patients visiting GP offices. Ten GPs and 225 patients participated in the study. 1.All GPs listed in the Chamber of Physicians of Bolzano were invited to participate in the study through an official announcement on the website of the Institute of General Practice and Public Health (IGP) in Bolzano, Italy. 2.Consecutive patients visiting the GP office and fulfi…	the patients filled in the symptom checker on the tablet during the time they spent waiting for the medical visit.	no	no	yes	yes	Quantitative
16	Hsu, M.-H.; Chan, T.-M.; Yu, C.-S. Termbot: A Chatbot-Based Crossword Game for Gamified Medical Terminology Learning. Int. J. Environ. Res. Public Health 2023, 20, 4185.	Mei-Hua Hsu[2023]	Taiwan(China)	Termbot	a chatbot based on crossword puzzles and developed using Python, has been introduced in this study. It is designed to be used on the LINE platform, which is known for its user-friendliness and diverse messaging options, including flex messages. LINE is a popular instant messaging app that provides a wide range of functions, such as shopping, mobile payments, news, and live broadcasts.	nursing students	The results of the satisfaction survey were positive	to provide an engaging and convenient method for enhancing medical terminology learning.	The results showed that the students in the experimental group made significant progress, with an average test score of 82.69, as shown in Table 3. On the other hand, students in the control group, who learned using traditional methods, had an average test score of 61.31.	N/A	N/A	Sixty participants were recruited for this two-month study, with 30 anonymous nursing students assigned to the experimental group and 30 anonymous nursing students assigned to the control group.	for a minimum of 2 h a week for medical terminology learning after class	no	no	yes	yes	Quantitative
17	Mesko, B. (2023). The ChatGPT (Generative Artificial Intelligence) Revolution Has Made Artificial Intelligence Approachable for Medical Professionals. Journal of Medical Internet Research, 25, e48392.	Bertalan Mesko[2023]	Hungary	GPT-4	a language-learning model (LLM)–based artificial intel- ligence (AI) chatbot	Medical Professionals	LLMs and other AI tools using generative AI has increased accessibility for medical professionals to test this breakthrough technology. It has also come with additional benefits.Democratization,Cost-Effectiveness,Improved Data Processing and Analysis,Enhanced Communication and Collaboration,Continuous Learning and Adaptation.	This paper describes what AI tools have become available since the beginning of the ChatGPT revolution and contemplates how they might change physicians’ perceptions of this breakthrough technology.	N/A	N/A	N/A	N/A	N/A	no	no	no	no	N/A
18	Biro, J., Linder, C., & Neyens, D. (2023). The effects of a health care chatbot’s complexity and persona on user trust, perceived usability, and effectiveness: mixed methods study. JMIR Human Factors, 10(1), e41017.	Joshua Biro[2023]	United States	Sarah	The chatbot used in this research emulated a pattern-matching chatbot.Pattern matching occurs when the question patterns match certain answer patterns.	Participants were recruited from Clemson university	Participants between the ages of 18 and 26 years were chosen so that the participant population likely had a similar (nominal) level of knowledge about blood pressure.	to investigate the influence of different design considerations on the effectiveness of an educational health care chatbot.	N/A	N/A	N/A	71 participants, 43 (60.6%) self-identified as female, 30 (42.3%) were graduate students, and 41 (57.7%) were undergraduate students.	they had up to 15 minutes to learn about blood pressure by interacting with the chatbot.	no	no	yes	yes	Quantitative
19	Man, S. C., Matei, O., Faragau, T., Andreica, L., & Daraba, D. (2023). The Innovative Use of Intelligent Chatbot for Sustainable Health Education Admission Process: Learnt Lessons and Good Practices. Applied Sciences, 13(4), 2415.	Man[2023]	Romania	Ana	AI natural language algorithms and machine learning methods	All 28 people involved in testing have either social or medical background	support the admission process in universities.	for admission purposes	N/A	N/A	N/A	All 28 people involved in testing have either social or medical background	The Ana chatbot was implemented in the 66 day out of 84 days of the international online admission session held by UMF Cluj between 4 May and 26 July 2022	no	no	yes	yes	Quantitative
20	Totlis, T., Natsis, K., Filos, D., Ediaroglou, V., Mantzou, N., Duparc, F., & Piagkou, M. (2023). The potential role of ChatGPT and artificial intelligence in anatomy education: a conversation with ChatGPT. Surgical and Radiologic Anatomy, 45(10), 1321-1329.	Totlis[2023]	United States	ChatGPT	LLM	medical education, research, and practice (ME, MR, and MP)	The ChatGPT provided accurate and well-structured anatomical descriptions, including clinical relevance and relationships between structures. The chatbot also offered concise summaries of chapters and helpful advice on anatomical terminology, even with complex terms. However, when it came to anatomical variants and their clinical significance, the chatbot’s replies were inadequate unless variants…	medical education, research, and practice (ME, MR, and MP)	N/A	N/A	N/A	N/A	The study involved 18 questions asked of ChatGPT after obtaining an online subscription to the 4th edition.	yes	no	no	no	Qualitative
21	Zaleski, A. L., Berkowsky, R., Craig, K. J. T., & Pescatello, L. S. (2024). Comprehensiveness, accuracy, and readability of exercise recommendations provided by an AI-based chatbot: mixed methods study. JMIR medical education, 10(1), e51308.	Zaleski, A. L. [2024]	United States	ChatGPT	LLM	Patients seeking exercise advice and healthcare providers	Not directly measured; qualitative analysis identified potential biases (e.g., against age and disability groups) and an overemphasis on safety/liability.	Assessment of the comprehensiveness, accuracy, and readability of exercise recommendations generated by an AI chatbot.	N/A	N/A	N/A	N/A	Single session (completed within one day in March 2023)	no	no	no	yes	Mixed methods
22	Suárez, A., Adanero, A., Díaz-Flores García, V., Freire, Y., & Algar, J. (2022). Using a virtual patient via an artificial intelligence chatbot to develop dental students’ diagnostic skills. International Journal of Environmental Research and Public Health, 19(14), 8735.	Suárez[2022]	Spain	Julia	natural language processing algorithms	Students in the 4th and 5th year of the degree in dentistry at the Universidad Europea de Madrid who were taking practical courses with patients participated in the study.	A large majority of the students were satisfied with the interaction (mean 4.36), the fifth year students rated the interaction better and showed higher satisfaction values. The students who reached a correct diagnosis rated this technology more positively.	To assess student satisfaction after interaction with an artificially intelligent chatbot	N/A	N/A	The fifth year students showed greater satisfaction in all the items of the questionnaire, perhaps due to their almost two years of practice on patients and the global vision of curricular development that can be perceived when graduation is near. In addition, in the free text field, they were the ones who expressed greater satisfaction with the interaction and proposed the possibility of impleme…	457 students of 4th and 5th year of dentistry	four weeks of operation	no	no	no	yes	Quantitative
23	Laun, M., Puderbach, L., Hirt, K., Wyss, E. L., Friemert, D., Hartmann, U., & Wolff, F. (2025). Chatbots in education: Outperforming students but perceived as less trustworthy. Contemporary Educational Psychology, 81, 102373.	Laun[2024]	Germany	ChatGPT（GPT-4）	LLM	vocational nursing students	Students' trust significantly decreased after being told a care plan was chatbot-generated, but not when told it was peer-generated. Future use intention was slightly above the scale midpoint.	The relationship between chatbot performance (care plan quality) and students' perceived trustworthiness of chatbot-generated content in nursing education.	N/A	N/A	N/A	189 vocational nursing students	July to September 2023, approx. 2 hours per session (13 sessions total)	no	no	no	yes	Quantitative
24	Chang, C. Y., Yang, C. L., Jen, H. J., Ogata, H., & Hwang, G. H. (2024). Facilitating nursing and health education by incorporating ChatGPT into learning designs. Educational Technology & Society, 27(1), 215-230.	Ching-Yi Chang[2024]	Taiwan(China)	ChatGPT	LLM	nursing undergraduates	to guide learners to learn nursing and health knowledge.	nursing and health education design courses	critical thinking ability, problem solving,	N/A	learning enjoyment.	Fifty nursing learners, with an average age of 21.EG25:C25	a total of 4 hours	yes	no	yes	yes	Quantitative
25	Boztepe, H., Kudubeş, A. A., Şahin, R. S., Sarıkahya, S. D., & Özbay, S. Ç. (2025). Examining the relationship between nursing students’ readiness, literacy and attitudes toward medical artificial intelligence. Nurse Education in Practice, 104568.	Boztepe H. [2025]	Türkiye	Not applicable (students used ChatGPT, Bard/Gemini, Bing, etc. but no single chatbot was the focus)	Not applicable (survey-based study on AI tools in general)	nursing students	88.6% familiar with AI; 60.3% unsure about AI reliability; positive attitudes toward AI (mean Positive GAAIS 44.84)	Nursing students’ AI readiness, literacy, and attitudes toward medical AI	N/A	N/A	N/A	438participants	Not applicable (cross-sectional)	no	no	no	yes	Quantitative(Cross-sectional, descriptive, correlational)
